# Supplementary material for: A modified weighted chimp optimization algorithm for training feed-forward neural network
Source: PLoS One. 2023 Mar 28;18(3):e0282514. doi: 10.1371/journal.pone.0282514 (PMC10047527; doi:10.1371/journal.pone.0282514)
Supplement: S3 Dataset — (XLSX) [file pone.0282514.s003.xlsx]

## Sheet: Heart
F1	F2	F3	F4	F5	F6	F7	F8	F9	F10	F11	F12	F13	F14	F15	F16	F17	F18	F19	F20	F21	F22	F23
1	0	0	0	1	0	0	0	1	1	0	0	0	1	1	0	0	0	0	0	0	0	0
1	0	0	1	1	0	0	0	1	1	0	0	0	1	1	0	0	0	0	0	0	0	1
1	1	0	1	0	1	0	0	1	0	1	0	0	1	0	0	0	0	0	0	0	0	0
1	0	0	0	0	0	0	0	0	0	0	1	0	0	0	0	0	0	0	0	1	1	1
1	0	0	0	0	0	0	0	1	0	0	0	0	1	0	1	1	0	0	0	0	0	0
1	0	0	0	1	0	0	0	0	1	0	0	0	1	1	0	1	0	0	0	1	0	1
1	1	0	1	1	0	0	0	1	0	1	0	1	1	0	0	0	0	0	0	0	1	1
1	0	0	1	0	0	0	0	1	0	0	0	0	1	0	0	0	0	0	0	0	0	1
1	0	0	1	0	0	0	1	1	0	0	0	0	1	0	1	0	0	0	0	0	1	1
1	0	1	0	0	0	0	1	1	0	0	1	0	0	0	0	0	0	0	0	0	0	0
1	1	1	0	0	1	0	1	0	0	1	1	1	1	0	0	1	1	1	1	1	0	1
1	1	1	0	0	1	1	1	0	1	1	1	1	0	1	0	0	1	0	1	1	0	0
1	1	0	0	0	1	0	0	0	0	1	0	0	1	0	0	0	0	0	0	0	1	1
1	0	1	0	0	0	0	1	0	0	0	0	1	0	0	0	1	0	1	0	0	1	1
1	1	0	1	1	0	0	1	1	1	0	1	1	1	1	1	1	0	1	1	0	1	1
1	0	1	1	0	0	1	1	1	0	0	0	1	1	0	0	1	1	1	0	1	1	1
1	0	0	1	1	0	0	0	1	1	0	0	0	1	1	0	1	0	0	0	0	1	0
1	0	0	0	0	0	0	1	0	0	0	0	0	0	0	0	0	0	0	0	0	0	1
1	1	0	1	0	1	0	1	1	0	1	0	1	1	0	0	0	1	0	0	1	1	0
1	1	0	0	0	1	0	0	0	0	1	0	0	1	0	0	0	0	0	0	1	0	0
1	0	0	0	0	0	0	1	0	0	0	1	1	1	0	0	0	0	0	0	0	1	1
1	1	0	0	0	1	1	0	1	0	0	1	0	0	0	0	0	0	0	1	1	0	0
1	1	1	0	0	1	1	1	0	0	1	1	1	0	0	0	0	0	0	1	0	0	0
1	0	0	0	0	0	0	0	1	0	0	0	0	1	0	0	0	0	0	0	0	0	0
1	0	0	0	0	0	1	0	0	0	0	1	0	0	0	0	0	1	0	1	0	0	0
1	0	0	0	0	0	0	1	0	0	0	0	1	0	0	0	1	0	0	0	0	0	0
1	0	0	0	1	0	0	1	0	1	0	0	1	0	1	0	0	0	0	0	0	1	0
1	0	0	0	0	0	0	0	0	0	0	0	0	0	0	0	0	0	0	0	1	0	0
1	0	0	0	0	0	0	0	0	0	0	0	0	0	0	0	0	0	0	0	0	0	1
1	1	0	1	1	1	0	0	0	0	1	0	0	1	1	0	1	0	0	0	1	1	1
1	0	0	0	0	0	0	0	0	0	0	0	0	0	0	0	0	0	0	0	0	0	0
1	0	0	0	0	0	0	0	0	0	0	0	0	0	0	0	0	0	0	0	0	0	0
1	1	1	0	0	1	1	1	0	0	1	1	1	0	0	0	0	1	0	1	0	0	1
1	0	1	1	1	0	0	1	1	1	0	1	1	1	0	0	1	1	1	0	0	1	1
1	1	0	1	1	1	0	0	1	1	1	0	0	1	1	1	0	0	0	0	0	1	0
1	1	1	1	1	1	1	0	0	0	0	1	1	1	1	0	1	1	1	1	1	0	1
1	1	1	1	0	1	0	1	1	1	1	0	1	1	1	0	1	0	0	0	1	1	1
1	1	0	0	1	0	0	0	0	0	1	1	0	0	0	0	0	0	0	0	0	0	0
1	1	0	0	0	1	0	0	0	0	1	0	0	0	0	0	0	0	0	1	0	0	0
1	1	0	1	1	0	0	0	1	1	1	0	0	1	1	1	1	0	0	1	1	0	0
0	0	0	0	0	0	0	0	0	0	0	0	0	0	0	0	0	0	0	0	0	0	1
0	0	0	0	0	0	0	0	0	0	0	0	0	1	0	0	0	0	0	0	0	0	0
0	0	0	0	0	0	0	0	0	1	0	0	0	0	1	0	0	0	0	0	0	0	0
0	0	0	0	1	0	0	0	0	0	0	0	0	0	0	0	0	0	0	0	0	0	0
0	0	1	0	0	0	0	1	0	0	0	0	1	0	0	0	0	0	0	0	0	1	0
0	1	0	0	0	1	0	0	0	0	1	0	0	0	0	0	0	0	0	0	0	0	1
0	0	0	0	0	0	0	0	0	0	0	0	1	1	0	0	0	0	0	0	1	0	0
0	0	0	1	1	0	0	0	1	0	0	0	0	0	0	0	0	0	0	0	0	0	0
0	0	0	0	0	0	0	0	0	0	0	0	0	0	0	0	0	0	0	0	0	0	0
0	0	0	0	0	0	0	0	0	0	0	0	0	0	0	0	0	0	0	0	1	0	0
0	0	0	0	1	0	0	0	0	1	0	0	0	0	0	1	0	0	0	0	1	0	1
0	0	0	0	0	0	0	0	0	0	0	0	0	0	0	0	0	0	0	0	0	0	0
0	0	0	0	0	0	0	0	0	0	0	0	0	0	0	0	0	0	0	0	0	0	0
0	0	0	1	0	0	0	0	0	0	0	0	0	1	0	0	0	0	0	0	0	0	0
0	1	0	0	0	1	0	1	0	0	1	0	1	0	0	0	0	0	0	0	0	0	1
0	0	1	0	0	0	1	0	0	0	0	0	0	0	0	0	0	0	0	0	0	0	0
0	0	0	0	0	0	0	0	0	0	0	0	0	0	0	0	0	0	0	1	1	0	0
0	1	1	1	0	1	0	1	1	1	1	1	0	0	1	0	1	0	0	1	0	1	0
0	0	0	0	0	0	0	0	0	0	0	0	0	0	0	0	0	0	0	0	0	0	0
0	0	0	0	0	0	0	0	0	0	0	0	0	0	0	0	0	0	0	0	0	0	0
0	1	0	0	0	1	0	0	0	0	0	1	0	0	0	0	0	0	0	0	0	0	0
0	0	0	0	0	0	0	0	0	0	0	0	0	0	0	0	0	0	0	0	0	0	0
0	0	0	0	0	0	0	0	0	0	0	0	0	0	0	0	0	0	0	0	0	0	1
0	0	0	0	0	0	0	0	0	0	0	0	0	0	0	0	0	0	0	0	0	0	0
0	0	0	0	0	0	0	0	0	0	0	0	0	0	0	0	0	0	0	0	0	0	0
0	0	0	0	0	0	0	0	0	0	0	0	0	0	0	0	0	0	0	0	0	0	0
0	0	0	0	0	0	0	0	0	0	0	0	0	0	0	0	0	0	0	0	0	0	1
0	0	0	0	0	0	0	0	0	0	0	0	0	0	0	0	0	0	0	0	0	0	0
0	1	0	0	0	1	0	0	0	0	0	0	0	0	0	0	0	0	0	0	0	0	0
0	0	0	0	0	0	0	0	0	0	0	0	0	0	0	0	0	0	0	0	0	0	0
0	0	0	1	0	0	0	0	1	0	0	0	0	0	0	0	0	0	0	0	0	0	0
0	0	0	0	0	0	1	0	0	0	0	1	0	0	0	0	0	0	0	0	0	0	0
0	1	0	0	0	1	0	1	0	0	1	0	1	0	0	0	0	0	0	1	0	0	0
0	1	0	1	0	0	0	0	1	0	1	0	0	1	0	0	0	0	0	0	0	1	0
0	0	0	0	0	0	0	0	0	0	0	0	0	0	0	0	0	0	0	0	0	0	0
0	1	0	0	0	1	0	0	0	0	1	0	0	0	0	0	0	0	0	0	0	0	0
0	1	0	0	0	1	1	0	0	1	1	0	0	0	1	0	0	0	0	1	1	0	0
0	1	0	0	0	1	0	0	0	0	1	0	0	0	0	0	0	0	0	1	0	0	0
0	0	0	1	1	0	0	1	0	0	0	0	1	1	1	0	0	0	0	0	0	1	1
0	1	0	0	0	1	0	0	0	0	0	0	0	0	0	0	0	0	0	0	0	0	0
