# Supplementary material for: A modified weighted chimp optimization algorithm for training feed-forward neural network
Source: PLoS One. 2023 Mar 28;18(3):e0282514. doi: 10.1371/journal.pone.0282514 (PMC10047527; doi:10.1371/journal.pone.0282514)
Supplement: S4 Dataset — (XLSX) [file pone.0282514.s004.xlsx]

## Sheet: Sheet1
F1	F2	F3	F4
30	64	1	1
30	62	3	1
30	65	0	1
31	59	2	1
31	65	4	1
33	58	10	1
33	60	0	1
34	59	0	0
34	66	9	0
34	58	30	1
34	60	1	1
34	61	10	1
34	67	7	1
34	60	0	1
35	64	13	1
35	63	0	1
36	60	1	1
36	69	0	1
37	60	0	1
37	63	0	1
37	58	0	1
37	59	6	1
37	60	15	1
37	63	0	1
38	69	21	0
38	59	2	1
38	60	0	1
38	60	0	1
38	62	3	1
38	64	1	1
38	66	0	1
38	66	11	1
38	60	1	1
38	67	5	1
39	66	0	0
39	63	0	1
39	67	0	1
39	58	0	1
39	59	2	1
39	63	4	1
40	58	2	1
40	58	0	1
40	65	0	1
41	60	23	0
41	64	0	0
41	67	0	0
41	58	0	1
41	59	8	1
41	59	0	1
41	64	0	1
41	69	8	1
41	65	0	1
41	65	0	1
42	69	1	0
42	59	0	0
42	58	0	1
42	60	1	1
42	59	2	1
42	61	4	1
42	62	20	1
42	65	0	1
42	63	1	1
43	58	52	0
43	59	2	0
43	64	0	0
43	64	0	0
43	63	14	1
43	64	2	1
43	64	3	1
43	60	0	1
43	63	2	1
43	65	0	1
43	66	4	1
44	64	6	0
44	58	9	0
44	63	19	0
44	61	0	1
44	63	1	1
44	61	0	1
44	67	16	1
45	65	6	0
45	66	0	0
45	67	1	0
45	60	0	1
45	67	0	1
45	59	14	1
45	64	0	1
45	68	0	1
45	67	1	1
46	58	2	0
46	69	3	0
46	62	5	0
46	65	20	0
46	62	0	1
46	58	3	1
46	63	0	1
47	63	23	0
47	62	0	0
47	65	0	0
47	61	0	1
47	63	6	1
47	66	0	1
47	67	0	1
47	58	3	1
47	60	4	1
47	68	4	1
47	66	12	1
48	58	11	0
48	58	11	0
48	67	7	0
48	61	8	1
48	62	2	1
48	64	0	1
48	66	0	1
49	63	0	0
49	64	10	0
49	61	1	1
49	62	0	1
49	66	0	1
49	60	1	1
49	62	1	1
49	63	3	1
49	61	0	1
49	67	1	1
50	63	13	0
50	64	0	0
50	59	0	1
50	61	6	1
50	61	0	1
50	63	1	1
50	58	1	1
50	59	2	1
50	61	0	1
50	64	0	1
50	65	4	1
50	66	1	1
51	59	13	0
51	59	3	0
51	64	7	1
51	59	1	1
51	65	0	1
51	66	1	1
52	69	3	0
52	59	2	0
52	62	3	0
52	66	4	0
52	61	0	1
52	63	4	1
52	69	0	1
52	60	4	1
52	60	5	1
52	62	0	1
52	62	1	1
52	64	0	1
52	65	0	1
52	68	0	1
53	58	4	0
53	65	1	0
53	59	3	0
53	60	9	0
53	63	24	0
53	65	12	0
53	58	1	1
53	60	1	1
53	60	2	1
53	61	1	1
53	63	0	1
54	60	11	0
54	65	23	0
54	65	5	0
54	68	7	0
54	59	7	1
54	60	3	1
54	66	0	1
54	67	46	1
54	62	0	1
54	69	7	1
54	63	19	1
54	58	1	1
54	62	0	1
55	63	6	0
55	68	15	0
55	58	1	1
55	58	0	1
55	58	1	1
55	66	18	1
55	66	0	1
55	69	3	1
55	69	22	1
55	67	1	1
56	65	9	0
56	66	3	0
56	60	0	1
56	66	2	1
56	66	1	1
56	67	0	1
56	60	0	1
57	61	5	0
57	62	14	0
57	64	1	0
57	64	9	1
57	69	0	1
57	61	0	1
57	62	0	1
57	63	0	1
57	64	0	1
57	64	0	1
57	67	0	1
58	59	0	1
58	60	3	1
58	61	1	1
58	67	0	1
58	58	0	1
58	58	3	1
58	61	2	1
59	62	35	0
59	60	0	1
59	63	0	1
59	64	1	1
59	64	4	1
59	64	0	1
59	64	7	1
59	67	3	1
60	59	17	0
60	65	0	0
60	61	1	1
60	67	2	1
60	61	25	1
60	64	0	1
61	62	5	0
61	65	0	0
61	68	1	0
61	59	0	1
61	59	0	1
61	64	0	1
61	65	8	1
61	68	0	1
61	59	0	1
62	59	13	0
62	58	0	0
62	65	19	0
62	62	6	1
62	66	0	1
62	66	0	1
62	58	0	1
63	60	1	0
63	61	0	1
63	62	0	1
63	63	0	1
63	63	0	1
63	66	0	1
63	61	9	1
63	61	28	1
64	58	0	1
64	65	22	1
64	66	0	1
64	61	0	1
64	68	0	1
65	58	0	0
65	61	2	0
65	62	22	0
65	66	15	0
65	58	0	1
65	64	0	1
65	67	0	1
65	59	2	1
65	64	0	1
65	67	1	1
66	58	0	0
66	61	13	0
66	58	0	1
66	58	1	1
66	68	0	1
67	64	8	0
67	63	1	0
67	66	0	1
67	66	0	1
67	61	0	1
67	65	0	1
68	67	0	1
68	68	0	1
69	67	8	0
69	60	0	1
69	65	0	1
69	66	0	1
70	58	0	0
70	58	4	0
70	66	14	1
70	67	0	1
70	68	0	1
70	59	8	1
70	63	0	1
71	68	2	1
72	63	0	0
72	58	0	1
72	64	0	1
72	67	3	1
73	62	0	1
73	68	0	1
74	65	3	0
74	63	0	1
75	62	1	1
76	67	0	1
77	65	3	1
78	65	1	0
83	58	2	0
