# Supplementary material for: A modified weighted chimp optimization algorithm for training feed-forward neural network
Source: PLoS One. 2023 Mar 28;18(3):e0282514. doi: 10.1371/journal.pone.0282514 (PMC10047527; doi:10.1371/journal.pone.0282514)
Supplement: S5 Dataset — (XLSX) [file pone.0282514.s005.xlsx]

## Sheet: Sheet1
F1	F2	F3	F4	F5	F6	F7	F8	F9	F10	F11	F12	F13	F14	F15	F16	F17	F18	F19	F20
30	2	1	2	2	2	2	1	2	2	2	2	2	1	85	18	4	0	1	2
50	1	1	2	1	2	2	1	2	2	2	2	2	0.9	135	42	3.5	0	1	2
78	1	2	2	1	2	2	2	2	2	2	2	2	0.7	96	32	4	0	1	2
31	1	0	1	2	2	2	2	2	2	2	2	2	0.7	46	52	4	80	1	2
34	1	2	2	2	2	2	2	2	2	2	2	2	1	0	200	4	0	1	2
34	1	2	2	2	2	2	2	2	2	2	2	2	0.9	95	28	4	75	1	2
51	1	1	2	1	2	1	2	2	1	1	2	2	0	0	0	0	0	1	1
23	1	2	2	2	2	2	2	2	2	2	2	2	1	0	0	0	0	1	2
39	1	2	2	1	2	2	2	1	2	2	2	2	0.7	0	48	4.4	0	1	2
30	1	2	2	2	2	2	2	2	2	2	2	2	1	0	120	3.9	0	1	2
39	1	1	1	2	2	2	1	1	2	2	2	2	1.3	78	30	4.4	85	1	2
32	1	2	1	1	2	2	2	1	2	1	2	2	1	59	249	3.7	54	1	2
41	1	2	1	1	2	2	2	1	2	2	2	2	0.9	81	60	3.9	52	1	2
30	1	2	2	1	2	2	2	1	2	2	2	2	2.2	57	144	4.9	78	1	2
47	1	1	1	2	2	2	2	2	2	2	2	2	0	0	60	0	0	1	2
38	1	1	2	1	1	1	2	2	2	2	1	2	2	72	89	2.9	46	1	2
66	1	2	2	1	2	2	2	2	2	2	2	2	1.2	102	53	4.3	0	1	2
40	1	1	2	1	2	2	2	1	2	2	2	2	0.6	62	166	4	63	1	2
38	1	2	2	2	2	2	2	2	2	2	2	2	0.7	53	42	4.1	85	2	2
38	1	1	1	2	2	2	1	1	2	2	2	2	0.7	70	28	4.2	62	1	2
22	2	2	1	1	2	2	2	2	2	2	2	2	0.9	48	20	4.2	64	1	2
27	1	2	2	1	1	1	1	1	1	1	2	2	1.2	133	98	4.1	39	1	2
31	1	2	2	2	2	2	2	2	2	2	2	2	1	85	20	4	100	1	2
42	1	2	2	2	2	2	2	2	2	2	2	2	0.9	60	63	4.7	47	1	2
25	2	1	1	2	2	2	2	2	2	2	2	2	0.4	45	18	4.3	70	1	2
27	1	1	2	1	1	2	2	2	2	2	2	2	0.8	95	46	3.8	100	1	2
49	1	1	1	1	1	1	2	1	2	1	2	2	0.6	85	48	3.7	0	1	2
58	2	2	2	1	2	2	2	1	2	1	2	2	1.4	175	55	2.7	36	1	2
61	1	1	2	1	2	2	1	1	2	2	2	2	1.3	78	25	3.8	100	1	2
51	1	1	1	1	1	2	2	2	2	2	2	2	1	78	58	4.6	52	1	2
39	1	1	1	1	1	2	2	1	2	2	2	2	2.3	280	98	3.8	40	1	1
62	1	1	2	1	1	2	0	0	2	2	2	2	1	0	60	0	0	1	1
41	2	2	1	1	1	1	2	2	2	2	2	2	0.7	81	53	5	74	1	2
26	2	1	2	2	2	2	2	1	2	2	2	2	0.5	135	29	3.8	60	1	2
35	1	2	2	1	2	2	2	2	2	2	2	2	0.9	58	92	4.3	73	1	2
37	1	2	2	1	2	2	2	2	2	1	2	2	0.6	67	28	4.2	0	1	1
23	1	2	2	1	1	1	2	2	1	2	2	2	1.3	194	150	4.1	90	1	2
20	2	1	2	1	1	1	1	1	1	1	2	2	2.3	150	68	3.9	0	1	2
42	1	1	2	2	2	2	2	2	2	2	2	2	1	85	14	4	100	1	2
65	1	2	2	1	1	2	2	1	1	1	1	2	0.3	180	53	2.9	74	2	2
52	1	1	1	2	2	2	2	2	2	2	2	2	0.7	75	55	4	21	1	2
23	1	2	2	2	2	2	0	0	0	0	0	0	4.6	56	16	4.6	0	1	2
33	1	2	2	2	2	2	2	2	2	2	2	2	1	46	90	4.4	60	1	2
56	1	1	2	1	2	2	2	2	2	2	2	2	0.7	71	18	4.4	100	1	2
34	1	2	2	2	2	2	2	2	2	2	2	2	0	0	86	0	0	1	2
28	1	2	2	1	1	2	2	2	2	2	2	2	0.7	74	110	4.4	0	1	2
37	1	1	2	2	2	2	2	1	2	1	2	2	0.6	80	80	3.8	0	1	2
28	2	2	2	1	1	2	2	1	2	2	2	2	1.8	191	420	3.3	46	1	2
36	1	1	2	2	2	2	2	2	1	2	2	2	0.8	85	44	4.2	85	1	2
38	1	2	1	1	1	1	2	2	2	1	2	2	0.7	125	65	4.2	77	1	2
39	1	1	2	2	2	2	2	2	2	2	2	2	0.9	85	60	4	0	1	2
39	1	2	2	2	2	2	2	2	2	2	2	2	1	85	20	4	0	1	2
44	1	2	2	2	2	2	2	2	2	2	2	2	0.6	110	145	4.4	70	1	2
40	1	2	1	1	2	2	2	1	1	2	2	2	1.2	85	31	4	100	1	2
30	1	2	2	1	2	2	2	2	2	2	2	2	0.7	50	78	4.2	74	1	2
37	1	1	2	1	1	1	2	2	2	2	2	2	0.8	92	59	0	0	1	2
34	1	1	2	0	0	0	0	0	0	0	0	0	0	0	0	0	0	1	2
30	1	2	1	2	2	2	2	2	2	2	2	2	0.7	52	38	3.9	52	1	2
64	1	2	1	1	1	2	1	1	2	2	2	2	1	80	38	4.3	74	1	2
45	2	1	2	1	1	2	2	2	1	2	2	2	1	85	75	0	0	1	2
37	1	2	2	2	2	2	2	2	2	2	2	2	0.7	26	58	4.5	100	1	2
32	1	2	2	2	2	2	2	2	2	2	2	2	0.7	102	64	4	90	1	2
32	1	2	2	1	1	1	2	2	2	1	2	1	3.5	215	54	3.4	29	1	2
36	1	1	2	2	2	2	1	1	1	2	2	2	0.7	164	44	3.1	41	1	2
49	1	2	2	1	1	2	2	2	2	2	2	2	0.8	103	43	3.5	66	1	2
27	1	2	2	2	2	2	2	2	2	2	2	2	0.8	0	38	4.2	0	1	2
56	1	1	2	2	2	2	2	2	2	2	2	2	0.7	62	33	3	0	1	2
57	1	2	2	1	1	1	2	2	2	1	1	2	4.1	0	48	2.6	73	1	1
39	1	2	2	1	2	2	2	2	2	2	2	2	1	34	15	4	54	1	2
44	1	1	2	1	1	2	2	2	2	2	2	2	1.6	68	68	3.7	0	1	2
24	1	2	2	2	2	2	2	2	2	2	2	2	0.8	82	39	4.3	0	1	2
34	1	1	2	1	1	2	1	1	2	1	2	2	2.8	127	182	0	0	1	1
51	1	2	2	1	1	1	0	0	0	0	0	0	0.9	76	271	4.4	0	1	2
36	1	1	2	1	1	1	2	1	2	2	2	2	1	0	45	4	57	1	2
50	1	2	2	2	2	2	2	2	2	2	2	2	1.5	100	100	5.3	0	1	2
32	1	1	1	1	1	2	2	2	2	2	2	2	1	55	45	4.1	56	1	2
58	1	2	2	1	2	2	1	1	1	1	2	2	2	167	242	3.3	0	1	1
34	2	1	1	2	2	2	2	1	2	2	2	2	0.6	30	24	4	76	1	2
34	1	1	2	1	2	2	1	1	2	1	2	2	1	72	46	4.4	57	1	2
28	1	2	2	2	2	2	2	2	2	2	2	2	0.7	85	31	4.9	0	1	2
23	1	2	2	1	1	1	2	2	2	2	2	2	0.8	0	14	4.8	0	1	2
36	1	2	2	2	2	2	2	2	2	2	2	2	0.7	62	224	4.2	100	1	2
30	1	1	2	2	2	2	2	2	2	2	2	2	0.7	100	31	4	100	1	2
67	2	1	2	1	1	2	2	2	0	0	0	0	1.5	179	69	2.9	0	1	2
62	2	2	2	1	1	2	2	1	2	1	2	2	1.3	141	156	3.9	58	1	2
28	1	1	2	1	1	1	2	1	2	2	2	2	1.6	44	123	4	46	1	2
44	1	1	2	1	1	2	2	2	1	2	2	1	0.9	135	55	0	41	2	1
30	1	2	2	1	1	1	2	1	2	1	1	1	2.5	165	64	2.8	0	2	1
38	1	1	2	1	1	1	2	1	2	1	1	1	1.2	118	16	2.8	0	2	1
38	1	1	2	1	1	1	1	1	2	2	2	2	0.6	76	18	4.4	84	2	2
50	2	1	2	1	2	2	1	1	1	1	2	2	0.9	230	117	3.4	41	2	2
42	1	1	2	1	1	1	2	2	1	1	2	1	4.6	0	55	3.3	0	2	1
33	1	2	2	2	2	2	0	0	2	2	2	2	1	0	60	4	0	2	2
52	1	1	2	2	2	2	2	2	2	2	2	2	1.5	0	69	2.9	0	2	2
59	1	1	2	1	1	2	2	1	1	1	2	2	1.5	107	157	3.6	38	2	1
40	1	1	1	1	1	1	1	1	2	2	2	2	0.6	40	69	4.2	67	2	2
30	1	1	2	1	1	2	2	1	2	1	2	2	0.8	147	128	3.9	100	2	2
44	1	1	2	1	1	2	1	1	2	1	2	2	3	114	65	3.5	0	2	2
47	1	2	2	2	2	2	2	2	2	1	2	1	2	84	23	4.2	66	2	1
60	1	1	2	1	2	2	1	1	1	1	2	2	0	0	40	0	0	2	2
48	1	1	2	1	1	2	2	1	2	1	1	1	4.8	123	157	2.7	31	2	1
22	1	2	2	2	2	2	2	2	2	2	2	2	0.7	0	24	0	0	2	2
27	1	1	2	1	2	2	2	1	2	2	2	2	2.4	168	227	3	66	2	2
51	1	1	2	1	1	1	2	1	1	1	2	1	4.6	215	269	3.9	51	2	2
47	1	2	2	1	1	2	2	1	2	2	1	1	1.7	86	20	2.1	46	2	1
25	1	2	2	2	2	2	2	2	2	2	2	2	0.6	0	34	6.4	0	2	2
35	1	1	2	1	2	2	0	0	1	1	1	2	1.5	138	58	2.6	0	2	1
45	1	1	2	1	1	1	2	2	2	2	2	2	2.3	0	648	0	0	2	2
54	1	1	1	2	2	2	1	1	2	2	2	2	1	155	225	3.6	67	2	2
33	1	1	2	1	1	2	2	2	2	2	1	2	0.7	63	80	3	31	2	1
7	1	2	2	2	2	2	2	1	1	2	2	2	0.7	256	25	4.2	0	2	2
42	1	1	1	1	1	2	2	2	2	1	2	2	0.5	62	68	3.8	29	2	1
52	1	1	2	1	2	2	2	2	2	2	2	2	1	85	30	4	0	2	2
45	1	1	2	1	2	2	2	1	1	2	2	2	1.2	81	65	3	0	1	2
36	1	1	2	2	2	2	2	2	2	2	2	2	1.1	141	75	3.3	0	2	2
69	2	2	2	1	2	2	2	2	2	2	2	2	3.2	119	136	0	0	2	2
24	1	1	2	1	2	2	2	2	2	2	2	2	1	0	34	4.1	0	2	2
50	1	2	2	2	2	2	2	2	2	2	2	2	1	139	81	3.9	62	2	2
61	1	1	2	1	1	2	0	0	2	1	2	2	0	0	0	0	0	2	1
54	1	2	2	1	2	2	1	1	2	2	2	2	3.2	85	28	3.8	0	2	2
56	1	1	2	1	1	1	1	1	2	1	2	2	2.9	90	153	4	0	2	1
20	1	1	2	1	1	1	2	2	2	1	1	2	1	160	118	2.9	23	2	2
42	1	2	2	2	2	2	2	2	1	2	2	2	1.5	85	40	0	0	2	2
37	1	1	2	1	2	2	2	2	2	1	2	2	0.9	0	231	4.3	0	2	2
50	1	2	2	2	2	2	2	1	1	1	2	2	1	85	75	4	72	2	2
34	2	2	2	1	1	1	1	1	2	1	2	2	0.7	70	24	4.1	100	2	2
28	1	2	2	1	1	1	0	0	2	1	1	2	1	0	20	4	0	2	2
50	1	2	2	1	2	2	2	1	1	2	1	1	2.8	155	75	2.4	32	2	1
54	1	1	2	1	1	2	2	2	2	2	1	2	1.2	85	92	3.1	66	2	2
57	1	1	2	1	1	2	2	2	2	1	1	2	4.6	82	55	3.3	30	2	1
54	1	2	2	2	2	2	2	2	2	2	2	2	1	85	30	4.5	0	2	2
31	1	1	2	1	1	1	2	2	1	2	2	2	8	0	101	2.2	0	2	1
48	1	2	2	1	1	1	2	1	2	1	2	2	2	158	278	3.8	0	2	2
72	1	2	1	1	2	2	2	1	2	2	2	2	1	115	52	3.4	50	2	2
38	1	1	2	2	2	2	2	1	2	2	2	2	0.4	243	49	3.8	90	2	1
25	1	2	2	1	2	2	1	1	1	1	1	1	1.3	181	181	4.5	57	2	2
51	1	2	2	2	2	2	1	1	2	1	2	2	0.8	0	33	4.5	0	2	2
38	1	2	2	2	2	2	2	1	2	1	2	1	1.6	130	140	3.5	56	2	2
47	1	2	2	1	1	2	2	1	2	1	1	1	1	166	30	2.6	31	2	1
45	1	2	1	2	2	2	2	2	2	2	2	2	1.3	85	44	4.2	85	2	2
36	1	1	2	1	1	1	1	1	2	1	2	1	1.7	295	60	2.7	0	2	2
54	1	1	2	1	1	2	0	0	1	2	1	2	3.9	120	28	3.5	43	2	1
51	1	2	2	1	2	2	2	1	1	1	2	1	1	0	20	3	63	2	2
49	1	1	2	1	1	2	2	2	1	1	2	2	1.4	85	70	3.5	35	2	1
45	1	2	2	1	1	1	2	2	2	1	1	2	1.9	0	114	2.4	0	2	1
31	1	1	2	1	2	2	2	2	2	2	2	2	1.2	75	173	4.2	54	2	2
41	1	2	2	1	2	2	2	1	1	1	2	1	4.2	65	120	3.4	0	2	1
70	1	1	2	1	1	1	0	0	0	0	0	0	1.7	109	528	2.8	35	2	1
20	1	1	2	2	2	2	2	0	2	2	2	2	0.9	89	152	4	0	2	2
36	1	2	2	2	2	2	2	2	2	2	2	2	0.6	120	30	4	0	2	2
46	1	2	2	1	1	1	2	2	2	1	1	1	7.6	0	242	3.3	50	2	1
44	1	2	2	1	2	2	2	1	2	2	2	2	0.9	126	142	4.3	0	2	2
61	1	1	2	1	1	2	1	1	2	1	2	2	0.8	75	20	4.1	0	2	2
53	2	1	2	1	2	2	2	2	1	1	2	1	1.5	81	19	4.1	48	2	2
43	1	2	2	1	2	2	2	2	1	1	1	2	1.2	100	19	3.1	42	2	1
