# Supplementary material for: A modified weighted chimp optimization algorithm for training feed-forward neural network
Source: PLoS One. 2023 Mar 28;18(3):e0282514. doi: 10.1371/journal.pone.0282514 (PMC10047527; doi:10.1371/journal.pone.0282514)
Supplement: S8 Dataset — (XLSX) [file pone.0282514.s008.xlsx]

## Sheet: Sheet1
F1	F2	F3	F4	F5	F6	F7	F8	F9	F10	F11	F12	F13	F14	F15	F16	F17	F18	F19	F20	F21	F22	F23	F24	F25	F26	F27	F28	F29	F30	F31	F32	F33	F34	F35	F36	F37	F38	F39	F40	F41	F42	F43	F44	F45	F46	F47	F48	F49	F50
1	0	3	0	1	0	2	2	2	1	1	1	1	3	2	2	1	2	2	0	2	2	2	2	1	2	2	2	3	2	1	1	1	3	3	2	2	1	2	2	2	1	2	2	2	2	2	2	2	2
1	0	3	3	1	0	3	1	3	1	1	1	1	1	3	3	1	2	2	0	0	2	2	2	1	2	1	3	2	3	1	1	1	3	3	2	2	2	1	2	2	2	1	2	2	1	2	2	2	2
1	0	3	3	2	0	3	3	3	1	1	1	0	3	3	3	1	2	1	0	0	2	2	2	1	2	2	3	2	3	1	3	3	3	1	2	2	1	2	2	2	1	2	2	1	2	2	2	2	2
1	0	2	3	2	1	3	3	3	1	2	1	0	3	3	1	1	2	2	0	0	2	2	2	2	1	3	2	3	3	1	3	3	3	1	1	1	1	2	2	2	2	1	2	2	2	1	2	2	2
1	0	3	2	1	1	3	3	3	2	2	2	1	1	2	2	2	2	2	0	0	2	2	2	1	1	2	3	2	2	1	1	1	3	2	1	2	2	1	2	2	2	1	2	2	2	2	2	2	2
1	0	3	3	2	0	3	3	3	1	2	2	0	3	3	3	2	2	1	0	0	1	2	2	2	1	3	3	1	2	2	3	3	3	2	1	2	2	1	2	2	2	1	2	2	2	2	2	2	2
1	0	3	2	1	0	3	3	3	1	2	1	2	3	3	3	3	2	2	0	0	2	2	2	2	1	3	2	2	2	2	3	3	3	2	1	1	2	2	1	2	1	2	2	2	2	1	2	2	2
1	0	2	2	1	0	3	1	3	3	3	3	2	1	3	3	1	2	2	0	0	1	1	2	1	2	1	3	2	1	1	3	3	3	2	2	1	2	1	2	2	1	2	2	2	1	2	2	2	1
1	0	3	1	1	0	3	1	3	1	1	1	3	2	3	3	1	2	2	0	0	2	2	2	1	2	1	2	1	1	1	3	3	3	3	2	2	1	2	2	2	1	2	2	1	2	2	2	2	2
2	0	2	3	2	0	2	2	2	1	2	2	2	2	2	2	1	2	2	2	2	2	2	1	3	2	3	3	3	3	3	3	3	3	2	1	2	1	2	2	2	2	2	2	2	2	2	2	2	2
2	0	2	2	0	0	3	2	3	1	1	3	1	3	1	1	2	2	2	0	2	1	1	2	1	1	2	2	2	2	1	3	3	3	1	2	2	1	2	2	2	1	2	2	2	2	2	2	2	2
2	0	2	3	2	0	1	2	1	1	2	1	0	1	2	2	1	2	1	0	2	2	2	2	1	2	1	2	2	3	1	3	3	3	1	2	2	1	2	2	2	2	1	2	2	2	2	2	2	2
2	0	2	1	1	0	1	2	2	1	2	1	1	2	2	2	1	2	2	0	2	2	2	2	1	2	1	3	2	2	1	1	1	1	1	2	2	1	2	2	2	1	2	2	2	2	2	2	2	2
2	0	2	2	1	1	2	3	3	1	1	1	1	2	2	2	1	2	2	0	1	2	2	2	1	2	1	2	2	2	1	1	1	3	2	1	1	2	1	2	2	2	1	2	2	1	2	2	2	2
2	1	3	0	2	1	1	2	2	1	1	1	1	2	1	1	1	2	2	0	2	2	2	2	1	2	2	2	2	2	3	3	3	3	1	1	2	1	2	2	2	2	1	2	2	2	2	2	2	2
2	0	3	2	2	1	2	2	2	1	1	2	1	2	3	3	2	2	2	0	1	2	2	2	1	2	3	2	2	1	2	2	2	3	1	3	2	1	2	2	2	1	2	2	1	2	2	2	2	2
2	0	3	2	2	0	1	1	3	1	1	1	0	1	3	3	1	2	2	0	2	2	2	2	1	1	2	2	2	2	1	3	3	3	3	3	1	2	2	1	2	1	2	2	2	2	2	2	2	2
2	0	2	1	1	0	2	1	3	1	1	1	0	3	1	3	1	2	2	0	0	1	2	2	3	3	3	2	2	2	1	3	3	3	1	1	1	2	1	2	2	2	1	2	1	2	2	2	2	2
2	0	2	0	1	0	2	3	3	3	2	1	0	2	2	1	1	1	2	0	0	2	1	2	1	2	3	2	2	3	1	3	3	3	2	1	1	2	1	2	2	2	3	2	2	2	2	2	2	2
2	0	1	2	1	0	3	3	3	1	2	2	1	1	3	3	1	2	2	0	0	2	2	2	1	2	1	3	2	3	1	1	1	3	1	1	2	2	1	2	2	2	1	2	2	2	2	2	2	2
2	0	2	0	2	1	3	3	3	1	2	1	1	3	3	3	1	2	2	0	0	2	2	2	2	1	1	2	3	2	1	1	1	3	1	3	1	1	2	2	2	1	2	2	1	2	2	2	2	2
2	0	3	3	2	0	2	1	3	1	1	3	3	3	3	3	1	2	2	0	0	2	2	1	1	2	2	3	3	3	3	3	3	3	2	2	2	1	2	1	2	1	2	2	2	2	2	2	2	1
3	0	2	3	1	1	2	2	1	1	1	1	1	1	2	2	1	2	2	2	2	1	2	1	1	1	1	2	2	3	1	3	3	3	1	1	1	3	1	3	3	3	3	3	3	3	3	3	3	3
3	0	2	3	1	1	1	2	1	1	1	2	1	1	1	2	2	1	1	1	2	1	2	1	1	2	2	2	2	2	1	3	3	3	2	2	2	3	3	1	1	2	2	3	2	2	2	2	2	2
3	0	3	3	1	0	3	3	1	1	1	2	1	1	2	2	2	2	2	2	2	1	1	1	1	1	2	2	2	2	3	3	3	3	2	1	2	2	2	2	2	2	2	2	2	2	2	2	2	2
3	0	2	3	2	0	1	2	2	1	2	1	2	1	1	1	2	1	2	2	1	2	1	2	2	1	3	2	1	1	2	2	2	2	1	1	2	2	2	2	1	1	1	2	2	2	1	2	2	2
3	0	2	2	2	0	2	1	2	1	1	1	0	2	2	3	1	2	2	2	2	2	2	2	3	3	3	2	2	1	2	2	2	2	3	1	2	2	2	2	1	2	1	1	2	2	1	2	2	2
3	0	2	2	1	0	2	2	2	1	1	2	0	2	2	2	1	2	2	2	2	2	2	2	1	2	1	3	3	3	1	3	3	2	2	3	1	2	1	3	2	2	3	2	2	2	3	3	3	2
3	0	3	2	2	0	2	2	2	1	1	2	0	2	2	2	1	2	2	2	2	2	2	1	1	2	2	2	2	2	2	1	1	1	2	1	1	3	1	3	3	3	2	3	2	2	2	2	2	2
3	0	2	1	1	0	2	2	1	1	1	1	0	1	1	1	2	1	2	0	2	1	1	1	1	1	2	2	1	2	1	3	3	3	1	1	3	3	3	2	3	1	2	2	3	3	2	2	2	3
3	0	2	3	2	1	2	2	3	1	1	2	1	2	2	2	1	2	2	0	2	2	2	1	1	2	2	2	2	2	1	2	2	3	2	2	2	1	2	2	2	1	2	2	2	2	2	2	2	2
3	0	2	3	1	0	2	3	3	1	1	1	1	2	2	2	1	2	2	0	2	2	2	2	1	2	1	2	2	2	1	1	1	1	1	2	2	1	2	2	2	1	2	2	1	2	2	2	2	2
[truncated: 7 more columns]
